# Supplementary material for: Multiparametric Longitudinal Profiling of RCAS-tva-Induced PDGFB-Driven Experimental Glioma
Source: Brain Sci. 2022 Oct 24;12(11):1426. doi: 10.3390/brainsci12111426 (PMC9688186; doi:10.3390/brainsci12111426)
Supplement: Supplementary file 1 [file brainsci-12-01426-s001.zip]

Archive with 1 entries (1 files):
- brainsci-1923193-supplementary.pdf
